# Supplementary material for: Comparing TIMP-1 and Hsp70 in Blood and Saliva as Potential Prognostic Markers in HNSCC
Source: Biomedicines. 2022 Dec 12;10(12):3225. doi: 10.3390/biomedicines10123225 (PMC9775946; doi:10.3390/biomedicines10123225)
Supplement: Supplementary file 1 [file biomedicines-10-03225-s001.zip]

Archive with 1 entries (1 files):
- biomedicines-2035943-supplementary.pdf
